# Supplementary material for: Dissecting the Genetic Contribution of Tooth Agenesis
Source: Int J Mol Sci. 2025 Oct 28;26(21):10485. doi: 10.3390/ijms262110485 (PMC12609137; doi:10.3390/ijms262110485)
Supplement: Supplementary file 1 [file ijms-26-10485-s001.zip]

Archive with 1 entries (1 files):
- ijms-3910224-supplementary.xlsx
