# Supplementary material for: Dissecting the Genetic Contribution of Tooth Agenesis
Source: Int J Mol Sci. 2025 Oct 28;26(21):10485. doi: 10.3390/ijms262110485 (PMC12609137; doi:10.3390/ijms262110485)
Supplement: Supplementary file 1 [file ijms-26-10485-s001.zip › ijms-3910224-supplementary.xlsx]

## Sheet: Table S1
Table S1. List of all the diseases associated with tooth agenesis and its related phenotypes (selective tooth agenesis, impacted tooth, agenesis of maxillary incisors and eruption failure). Data were obtained from Human phenotype ontology (HPO) database.
Tooth agenesis	Selective tooth agenesis	Impacted tooth	Agenesis of maxillary incisor	Eruption failure
12q14 microdeletion syndrome	Arthrogryposis, distal, type 12	Brachydactyly, type E	Arthrogryposis, distal, type 12	Adenomatous polyposis coli
13q12.3 microdeletion syndrome	Bloom syndrome	Cherubism	Bloom syndrome	Amelogenesis imperfecta
19p13.12 microdeletion syndrome	CHAND syndrome	Eiken syndrome	CHAND syndrome	Brachydactyly, type E
2q32q33 microdeletion syndrome	Canine teeth, absence of upper permanent	Elsahy-Waters syndrome	Microphthalmia, syndromic 1	Cardiospondylocarpofacial syndrome
4H leukodystrophy	Central incisors, absence of	Florid cemento-osseous dysplasia	Oligodontia	Cherubism
ANE syndrome	Chilton-Okur-Chung neurodevelopmental syndrome	Gigantiform cementoma, familial	Peters-plus syndrome	Dental noneruption
Aarskog-Scott syndrome	Cleft lip/palate	Hutchinson-Gilford progeria syndrome	Trichothiodystrophy 2, photosensitive	Eiken syndrome
Acrodysostosis 1, with or without hormone resistance	Deafness, congenital, and onychodystrophy, autosomal dominant	Impacted teeth, multiple	W syndrome	Elsahy-Waters syndrome
Acrofacial dysostosis, Catania type	Dentinogenesis imperfecta	Otopalatodigital syndrome, type I		Familial adenomatous polyposis
Acrofacial dysostosis, Cincinnati type	EEM syndrome	Trisomy 9p syndrome		Familial osteodysplasia, Anderson type
Acrofacial dysostosis, Palagonia type	Ectodermal dysplasia, ectrodactyly, and macular dystrophy syndrome			Florid cemento-osseous dysplasia
Acrofacial dysostosis, Weyers type	Ectrodactyly, ectodermal dysplasia, and cleft lip/palate syndrome 3			GAPO syndrome
Acrofrontofacionasal dysostosis 1	Ectrodactyly, ectodermal dysplasia, and cleft lip/palate syndrome1			Gardner syndrome
Acrootoocular syndrome	Elsahy-Waters syndrome			Gigantiform cementoma, familial
Adult syndrome	Frontometaphyseal dysplasia			Hutchinson-Gilford progeria syndrome
Alopecia, neurologic defects, and endocrinopathy syndrome	Hallermann-Streiff syndrome			Hyposmia-nasal and ocular hypoplasia-hypogonadotropic hypogonadism syndrome
Alström syndrome	Hay-Wells syndrome			Impacted teeth, multiple
Alzahrani-Kuwahara syndrome	Holoprosencephaly 9			Marbach-Rustad progeroid syndrome
Amelo-onycho-hypohidrotic syndrome	Hypogonadotropic hypogonadism 26 with or without anosmia			Micrognathia-recurrent infections-behavioral abnormalities-mild intellectual disability syndrome
Aminopterin syndrome sine aminopterin	Intellectual disability-brachydactyly-Pierre Robin syndrome			Osteoglophonic dysplasia
Anauxetic dysplasia 1	Microphthalmia, syndromic 1			Osteoglosphonic dysplasia
Anauxetic dysplasia 2	Mohr syndrome			Otopalatodigital syndrome, type I
Anauxetic dysplasia 3	Oculodentodigital dysplasia			Pitt-Hopkins syndrome
Andersen cardiodysrhythmic periodic paralysis	Oligodontia			Regional odontodysplasia
Andersen-Tawil syndrome	Orofacial cleft 15			Rutherfurd syndrome
Angel-shaped phalango-epiphyseal dysplasia	Orofaciodigital syndrome type 2			Singleton-Merten syndrome 1
Ankyloblepharon filiforme adnatum-imperforate anus syndrome	Orofaciodigital syndrome type 5			Splenogonadal fusion with limb defects and micrognathia
Ankyloblepharon-ectodermal defects-cleft lip/palate syndrome	Otodental dysplasia			Splenogonadal fusion-limb defects-micrognathia syndrome
Anodontia of permanent dentition	Otodental syndrome			Spondylocarpotarsal synostosis syndrome
Aplasia cutis-enamel dysplasia syndrome	Otopalatodigital syndrome, type I			Trisomy 9p syndrome
Arthrogryposis and ectodermal dysplasia	Peters-plus syndrome
Arthrogryposis, distal, type 12	Proboscis lateralis
Au-Kline syndrome	Progeria-short stature-pigmented nevi syndrome
Autosomal dominant Robinow syndrome	Robin sequence with cleft mandible and limb anomalies
Autosomal dominant deafness-onychodystrophy syndrome	Rothmund-Thomson syndrome
Autosomal dominant hypohidrotic ectodermal dysplasia	Seckel syndrome 1
Autosomal dominant primary microcephaly	Seckel syndrome 5
Autosomal recessive Robinow syndrome	Tooth agenesis, selective, 3
Autosomal spastic paraplegia type 58	Tooth agenesis, selective, 8
Axenfeld-Rieger syndrome	Tooth agenesis, selective, 9
Axenfeld-Rieger syndrome, type 1	Tooth agenesis, selective, X-linked, 1
Axenfeld-Rieger syndrome, type 3	Tricho-dento-osseous syndrome
Axenfeld-rieger syndrome, type 2	Trichothiodystrophy 2, photosensitive
Aymé-Gripp syndrome	W syndrome
Barber-Say syndrome
Bardet-Biedl syndrome
Bardet-Biedl syndrome 1
Bardet-Biedl syndrome 21
Bardet-Biedl syndrome 5
Blepharocheilodontic syndrome 1
Blepharocheilodontic syndrome 2
Blepharonasofacial malformation syndrome
Bloom syndrome
Bone marrow failure syndrome 3
Brachydactyly, type E2
Brachydactyly-mesomelia-intellectual disability-heart defects syndrome
Brain-lung-thyroid syndrome
Branchio-oculo-facial syndrome
Böök syndrome
CHAND syndrome
CHIME syndrome
Canine teeth, absence of upper permanent
Cardioacrofacial dysplasia 2
Cardiomyopathy, dilated, with woolly hair and keratoderma
Cardiomyopathy, dilated, with woolly hair, keratoderma, and tooth agenesis
Carpenter syndrome 1
Cenani-Lenz syndactyly syndrome
Cenani-Lenz syndrome
Central incisors, absence of
Cerebellar ataxia-ectodermal dysplasia syndrome
Char syndrome
Charlie M syndrome
Cherubism
Cherubism
Chilton-Okur-Chung neurodevelopmental syndrome
Chromosome 19q13.11 deletion syndrome, distal
Cleft lip and alveolus
Cleft lip/palate
Cleft lip/palate-deafness-sacral lipoma syndrome
Cleft lip/palate-ectodermal dysplasia syndrome
Cleft lip/palate-ectodermal dysplasia syndrome
Cleft palate, deafness, and oligodontia
Cleft palate-stapes fixation-oligodontia syndrome
Cockayne syndrome
Cockayne syndrome type 1
Cockayne syndrome type 2
Coffin-Lowry syndrome
Coffin-Lowry syndrome
Cohen syndrome
Congenital infiltrating lipomatosis of the face
Congenital unilateral hypoplasia of depressor anguli oris
Cranioectodermal dysplasia
Cranioectodermal dysplasia
Craniofacial dysostosis-diaphyseal hyperplasia syndrome
Cutis gyrata-acanthosis nigricans-craniosynostosis syndrome
DERMOODONTODYSPLASIA
DYSOSTEOSCLEROSIS
Deafness with labyrinthine aplasia, microtia, and microdontia
Deafness, congenital, and onychodystrophy, autosomal dominant
Deafness-Oligodontia syndrome
Deafness-oligodontia syndrome
Dental ankylosis
Dental anomalies and short stature
Dental noneruption
Dentin dysplasia, type I, with microdontia and misshapen teeth
Dentinogenesis imperfecta
Dermatoosteolysis, Kirghizian type
Dermoodontodysplasia
Desbuquois dysplasia 2
Dubowitz syndrome
Dyskeratosis congenita
EEC syndrome
EEM syndrome
Ectodermal dysplasia 1, hypohidrotic, X-linked
Ectodermal dysplasia 10A, hypohidrotic/hair/nail type, autosomal dominant
Ectodermal dysplasia 10B, hypohidrotic/hair/tooth type, autosomal recessive
Ectodermal dysplasia 11A, hypohidrotic/hair/tooth type, autosomal dominant
Ectodermal dysplasia 11B, hypohidrotic/hair/tooth type, autosomal recessive
Ectodermal dysplasia 13, Hair/tooth type
Ectodermal dysplasia 14, hair/tooth type with or without hypohidrosis
Ectodermal dysplasia 8, Hair/tooth/nail type
Ectodermal dysplasia and immunodeficiency 2
Ectodermal dysplasia with facial dysmorphism and acral, ocular, and brain anomalies, somatic mosaic
Ectodermal dysplasia with natal teeth, Turnpenny type
Ectodermal dysplasia, ectrodactyly, and macular dystrophy syndrome
Ectodermal dysplasia, trichoodontoonychial type
Ectodermal dysplasia/short stature syndrome
Ectrodactyly, ectodermal dysplasia, and cleft lip/palate syndrome 3
Ectrodactyly, ectodermal dysplasia, and cleft lip/palate syndrome1
Ehlers-Danlos syndrome, dermatosparaxis type
Ehlers-Danlos syndrome, spondylodysplastic type, 3
Eiken syndrome
Ellis Van Creveld syndrome
Ellis-Van creveld syndrome
Elsahy-Waters syndrome
Epidermolysis bullosa simplex with anodontia/hypodontia
Epidermolysis bullosa, junctional, Non-Herlitz type
Epileptic encephalopathy, early infantile, 25, with amelogenesis imperfecta
Epiphyseal dysplasia, multiple, 2
Even-Plus syndrome
Extrasystoles-short stature-hyperpigmentation-microcephaly syndrome
Faciocardiorenal syndrome
Fanconi anemia, complementation group R
Filippi syndrome
Floating-Harbor syndrome
Focal dermal hypoplasia
Focal dermal hypoplasia
Fontaine progeroid syndrome
Frontometaphyseal dysplasia
Frontometaphyseal dysplasia
Gaucher disease type 3
Glass syndrome
Global developmental delay with or without impaired intellectual development
Goldberg-Shprintzen syndrome
Gonadal dysgenesis, dysmorphic facies, retinal dystrophy, and myopathy
Gorlin-Chaudhry-Moss syndrome
Hallermann-Streiff syndrome
Hamamy syndrome
Hay-Wells syndrome
Helsmoortel-van der Aa syndrome
Hennekam lymphangiectasia-lymphedema syndrome
Hennekam syndrome
Holoprosencephaly
Holoprosencephaly 9
Hutchinson-Gilford progeria syndrome
Hypodontia-dysplasia of nails syndrome
Hypoglossia with situs inversus
Hypoglossia-hypodactyly syndrome
Hypogonadotropic hypogonadism 2 with or without anosmia
Hypogonadotropic hypogonadism 26 with or without anosmia
Hypohidrotic ectodermal dysplasia
Hypomyelination-hypogonadotropic hypogonadism-hypodontia syndrome
Ichthyosis, leukocyte vacuoles, alopecia, and sclerosing cholangitis
Immunodeficiency 33
Incontinentia pigmenti
Incontinentia pigmenti
Intellectual developmental disorder with abnormal behavior, microcephaly, and short stature
Intellectual developmental disorder with dysmorphic facies, speech delay, and T-cell abnormalities
Intellectual disability-brachydactyly-Pierre Robin syndrome
Isolated cleft lip
Johanson-Blizzard syndrome
Johanson-Blizzard syndrome
KBG syndrome
KBG syndrome
Kabuki Syndrome 1
Kabuki syndrome
Kabuki syndrome 2
Kallmann syndrome
Koolen-De Vries syndrome
Lacrimoauriculodentodigital syndrome
Lacrimoauriculodentodigital syndrome-1
Lacrimoauriculodentodigital syndrome-2
Laron syndrome
Larsen syndrome
Lelis syndrome
Leukodystrophy, hypomyelinating, 21
Leukodystrophy, hypomyelinating, 7, with or without oligodontia and/orhypogonadotropic hypogonadism
Leukodystrophy, hypomyelinating, 8, with or without oligodontia and/or hypogonadotropic hypogonadism
Leukomelanoderma, infantilism, mental retardation, hypodontia, hypotrichosis
Leukomelanoderma-infantilism-intellectual disability-hypodontia-hypotrichosis syndrome
Limb-Mammary syndrome
Limb-mammary syndrome
Lissencephaly 10
Mandibuloacral dysplasia progeroid syndrome
Mandibulofacial dysostosis with macroblepharon and macrostomia
Marbach-Rustad progeroid syndrome
Maxillonasal dysplasia
Menke-Hennekam syndrome 1
Menke-Hennekam syndrome 2
Mental retardation, autosomal dominant 44
Mental retardation, x-linked syndromic, Turner type
Microcephalic osteodysplastic primordial dwarfism type II
Microcephaly, short stature, and impaired glucose metabolism 2
Microphthalmia, syndromic 1
Microphthalmia, syndromic 2
Moebius syndrome
Mohr syndrome
Monosomy 18p syndrome
Mulibrey nanism
Multiple congenital anomalies-hypotonia-seizures syndrome 2
Multiple congenital anomalies-neurodevelopmental syndrome, X-linked
Mutilating palmoplantar keratoderma with periorificial keratotic plaques
Neonatal ichthyosis-sclerosing cholangitis syndrome
Neurodevelopmental disorder with absent speech and movement and behavioral abnormalities
Neurodevelopmental disorder with brain anomalies and with or without vertebral or cardiac anomalies
Neurodevelopmental disorder with hypotonia and dysmorphic facies
Neurodevelopmental disorder with motor abnormalities, seizures, and facial dysmorphism
Neurodevelopmental disorder with or without variable brain abnormalities
Neurodevelopmental disorder with seizures, spasticity, and complete or partial agenesis of the corpus callosum
Neurodevelopmental disorder-craniofacial dysmorphism-cardiac defect-skeletal anomalies syndrome
Neurodevelopmental disorder-craniofacial dysmorphism-cardiac defect-skeletal anomalies syndrome due to 9q21.3 microdeletion
Neurodevelopmental disorder-craniofacial dysmorphism-cardiac defect-skeletal anomalies syndrome due to a point mutation
Non-eruption of teeth-maxillary hypoplasia-genu valgum syndrome
Non-specific early-onset epileptic encephalopathy
Oculocerebrorenal syndrome of Lowe
Oculodentodigital dysplasia
Oculodentodigital dysplasia
Oculofaciocardiodental syndrome
Oculoskeletodental syndrome
Oculoskeletodental syndrome
Odonto-onycho dysplasia-alopecia syndrome
Odontoonychodermal dysplasia
Oligodontia
Oligodontia-colorectal cancer syndrome
Opitz GBBB syndrome
Orofacial cleft 13
Orofacial cleft 15
Orofaciodigital syndrome I
Orofaciodigital syndrome V
Orofaciodigital syndrome XIX
Orofaciodigital syndrome type 1
Orofaciodigital syndrome type 2
Orofaciodigital syndrome type 5
Osteogenesis imperfecta, type XVI
Osteogenesis imperfecta, type XX
Osteoglosphonic dysplasia
Otodental dysplasia
Otodental syndrome
Otopalatodigital syndrome type 1
Otopalatodigital syndrome type 2
Otopalatodigital syndrome, type I
Papillon-Lefèvre syndrome
Periodontal Ehlers-Danlos syndrome
Peroxisomal acyl-CoA oxidase deficiency
Peters-plus syndrome
Postaxial polydactyly-dental and vertebral anomalies syndrome
Primary microcephaly-mild intellectual disability-young-onset diabetes syndrome
Proboscis lateralis
Progeria-short stature-pigmented nevi syndrome
Progeroid short stature with pigmented nevi
Progeroid syndrome, Petty type
Proteus syndrome
Pycnodysostosis
Pycnodysostosis
RNF13-related severe early-onset epileptic encephalopathy
Rapp-Hodgkin syndrome
Robin sequence with cleft mandible and limb anomalies
Robin sequence, distinctive facial appearance, and brachydactyly
Robinow syndrome
Robinow syndrome, autosomal dominant 2
Robinow syndrome, autosomal dominant 3
Robinow syndrome, autosomal recessive
Rothmund-Thomson syndrome
Rothmund-Thomson syndrome
Rothmund-Thomson syndrome type 1
Rothmund-Thomson syndrome type 2
Rubinstein-Taybi syndrome due to 16p13.3 microdeletion
Rubinstein-Taybi syndrome due to CREBBP mutations
Rubinstein-Taybi syndrome due to EP300 haploinsufficiency
SATB2-associated syndrome due to a chromosomal rearrangement
SRD5A3-CDG
Scalp-ear-nipple syndrome
Schimke immuno-osseous dysplasia
Schopf-Schulz-Passarge syndrome
Schöpf-Schulz-Passarge syndrome
Seckel syndrome
Seckel syndrome 1
Seckel syndrome 5
Severe microbrachycephaly-intellectual disability-athetoid cerebral palsy syndrome
Short stature, amelogenesis imperfecta, and skeletal dysplasia with scoliosis
Short stature, facial dysmorphism, and skeletal anomalies with or without cardiac anomalies
Short stature, oligodontia, dysmorphic facies, and motor delay
Short stature-wormian bones-dextrocardia syndrome
Short syndrome
Short-Rib thoracic dysplasia 7 with or without polydactyly
Short-rib thoracic dysplasia 15 with polydactyly
Smith-Lemli-Opitz syndrome
Sotos syndrome
Spastic ataxia 8, autosomal recessive, with hypomyelinating leukodystrophy
Splenogonadal fusion-limb defects-micrognathia syndrome
Split-Hand and split-foot with hypodontia
Stickler syndrome
Symptomatic form of Coffin-Lowry syndrome in female carriers
Teebi-Shaltout syndrome
Temtamy preaxial brachydactyly syndrome
Tooth agenesis, selective, 1
Tooth agenesis, selective, 10
Tooth agenesis, selective, 3
Tooth agenesis, selective, 4
Tooth agenesis, selective, 7
Tooth agenesis, selective, 8
Tooth agenesis, selective, 9
Tooth agenesis, selective, X-linked, 1
Tooth malformation
Treacher-Collins syndrome
Tremor-ataxia-central hypomyelination syndrome
Tricho-dento-osseous syndrome
Tricho-retino-dento-digital syndrome
Trichodental dysplasia
Trichodermodysplasia-dental alterations syndrome
Trichothiodystrophy 2, photosensitive
Ulnar-Mammary syndrome
Ulnar-mammary syndrome
Van der Woude syndrome
Van der woude syndrome 2
Ventricular extrasystoles with syncopal episodes-perodactyly-Robin sequence syndrome
W syndrome
Wiedemann-Rautenstrauch syndrome
Wiedemann-Rautenstrauch syndrome
Wiedemann-Steiner syndrome
Williams syndrome
Williams-Beuren syndrome
Witkop syndrome
Wolf-Hirschhorn syndrome
Wolf-Hirschhorn syndrome
Woodhouse-Sakati syndrome
Woodhouse-Sakati syndrome
Zechi-Ceide syndrome
Zechi-Ceide syndrome
Zimmermann-Laband syndrome
van der Woude syndrome 1

## Sheet: Table S2
Table S2. List of all the genes associated with tooth agenesis and its related phenotypes (selective tooth agenesis, impacted tooth, agenesis of maxillary incisors and eruption failure). Data were obtained from Human phenotype ontology (HPO) database.
Tooth agenesis	Selective tooth agenesis	Impacted tooth	Agenesis of maxillary incisor	Eruption failure
AARS1	ADAMTS15	CDH11	ADAMTS15	ANTXR1
ACOX1	ARHGAP29	FLNA	AXIN2	APC
ACTL6B	ARHGEF38	HOXD13	B3GLCT	CDH11
ADAMTS15	ATP6V1B2	LMNA	BCOR	FGFR1
ADAMTS2	ATR	PTH1R	BLM	FLNA
ADAMTS3	AXIN2	SH3BP2	EDA	FLNB
ADNP	B3GLCT	ZMPSTE24	EDARADD	HOXD13
AKT1	BCOR		ERCC3	IFIH1
ALMS1	BLM		FGFR1	LEMD2
ANAPC1	BMP4		IRF6	LMNA
ANKRD11	CDC42BPB		LRP6	MAP3K7
ANOS1	CDH1		MSX1	PTH1R
AP3B2	CDH11		NAA10	SH3BP2
APC	CDH3		PAX9	SMCHD1
APC2	CEP152		RIPK4	TCF4
ARHGAP29	COBLL1		SUMO1	TRIO
ARHGEF38	DDX59		TGFA	ZMPSTE24
ARL6	DLG1		WNT10A
ATP1A2	DLX3		WNT10B
ATP1A3	DLX4
ATP6V1A	EDA
ATP6V1B2	EDARADD
ATR	EIF4A3
ATRIP	ERCC3
AXIN2	FGF3
B3GLCT	FGFR1
BAZ1B	FLNA
BBIP1	GJA1
BBS1	GLI2
BBS10	GREM2
BBS12	IRF6
BBS2	LRP6
BBS4	MSX1
BBS5	NAA10
BBS7	NECTIN1
BBS9	NEK1
BCL11B	PAX9
BCOR	PDGFRA
BLM	RIC1
BMP4	RIPK4
BUD23	SUMO1
C1R	TCF12
C1S	TGFA
CACNA1A	TP63
CACNA1B	WNT10A
CACNA2D1	WNT10B
CCBE1
CCDC141
CCDC28B
CDC42BPB
CDH1
CDH11
CDH3
CDK19
CELF2
CENPE
CEP152
CEP19
CEP290
CEP85L
CFAP418
CHD7
CHSY1
CKAP2L
CLDN1
CLIP2
CLTC
CNKSR2
COBLL1
COL9A2
CPLX1
CREB3L1
CREBBP
CTBP1
CTC1
CTNND1
CTSC
CTSK
CUX1
CYFIP2
DALRD3
DCAF17
DCC
DDX59
DHCR7
DHDDS
DHX37
DKC1
DLG1
DLX3
DLX4
DNA2
DNAJC21
DNAJC30
DNM1
DPP6
DSP
DUSP6
DVL1
DVL3
DYNC2LI1
EDA
EDAR
EDARADD
EEF1A2
EIF4A3
EIF4H
ELN
EP300
ERCC1
ERCC3
ERCC4
ERCC6
ERCC8
EVC
EVC2
FAT4
FBXO28
FEZF1
FGD1
FGF10
FGF12
FGF17
FGF3
FGF8
FGFR1
FGFR2
FGFR3
FGFRL1
FKBP6
FLNA
FLNB
FLRT3
FOSL2
FOXC1
FOXG1
FZD2
FZR1
GABBR2
GABRA2
GABRA5
GABRB2
GABRG2
GBA1
GDF5
GHR
GJA1
GLI1
GLI2
GNB2
GREM2
GRHL2
GRHL3
GRIN2D
GTF2I
GTF2IRD1
GTF2IRD2
HCN1
HECTD4
HESX1
HMGA2
HNRNPK
HS6ST1
HSPA9
HUWE1
IFT122
IFT172
IFT27
IFT43
IFT52
IFT74
IKBKG
IL17RD
IRF6
IRX5
KCNA2
KCNB1
KCNC2
KCNH1
KCNJ2
KCNJ5
KCNN3
KCTD1
KDF1
KDM6A
KIF1C
KIFBP
KMT2A
KMT2D
KREMEN1
LAMB3
LEMD2
LEMD3
LETM1
LIMK1
LMNA
LMNB1
LRP4
LRP6
LTBP3
LZTFL1
MAF
MAP3K7
MAPK8IP3
MBTPS2
MESD
METTL27
MID1
MKKS
MKS1
MLXIPL
MSX1
MTX2
NAA10
NCF1
NDNF
NECAP1
NECTIN1
NEK1
NELFA
NFKBIA
NHP2
NKX2-1
NKX6-2
NOP10
NPHP1
NPM1
NSD1
NSD2
NTRK2
NUP85
NUS1
NXN
OCRL
OFD1
OTUD5
PACS2
PARN
PARS2
PAX9
PCNT
PDGFRA
PERP
PIGA
PIGG
PIGL
PIK3C2A
PIK3R1
PITX2
PLK4
PLXND1
POLR1A
POLR1B
POLR1C
POLR1D
POLR3A
POLR3B
POLR3GL
POLR3K
POP1
PORCN
PPP1R15B
PPP2R3C
PPP3CA
PRKACA
PRKACB
PRKAR1A
PROK2
PROKR2
PTH1R
PTHLH
PUM1
PUS7
RAB23
RAD51
RBBP8
RBM28
RECQL4
REV3L
RFC2
RHOA
RIC1
RIPK4
RMP64
RMRP
RNF13
ROR2
RPS6KA3
RTEL1
SATB2
SCAPER
SCLT1
SCN1A
SCN3A
SCN8A
SCNM1
SCUBE3
SDCCAG8
SEMA3A
SH3BP2
SLC10A7
SLC13A5
SLC1A2
SLC25A24
SLC38A3
SLC39A13
SMARCAL1
SMG8
SMOC2
SOX10
SPRY4
SRCAP
SRD5A3
STX1A
SUMO1
SYNGAP1
SYNJ1
SZT2
TACR3
TBL2
TBX3
TCF12
TCOF1
TERC
TERT
TFAP2A
TFAP2B
TGFA
TINF2
TMEM270
TP63
TRAF6
TRAIP
TRAK1
TRIM32
TRIM37
TRIO
TRMT10A
TRPV3
TSPEAR
TTC8
TWIST2
TYMS
UBA5
UBE3C
UBR1
USB1
VPS13B
VPS37D
WDPCP
WDR11
WDR19
WDR35
WNT10A
WNT10B
WNT5A
WRAP53
WWOX
XYLT1
YWHAG
ZMPSTE24
